# Supplementary material for: Joint control of plant ecological strategy by climate, regeneration mode, and ontogeny in Northeastern Chinese forests
Source: Ecol Evol. 2021 May 1;11(11):6703–15. doi: 10.1002/ece3.7522 (PMC8207407; doi:10.1002/ece3.7522)
Supplement: Supplementary file 1 — Supplementary Material [file ECE3-11-6703-s001.zip]

Archive with 1 entries (1 files):
- ece37522-sup-0001-Supinfo/ece37522-sup-0001-Supinfo.rar
